# Supplementary material for: Dietary Exposure and Risk Assessment of Beta-Agonist Residues in Commercial Beef and Pork in Taiwan
Source: Foods. 2023 Nov 7;12(22):4052. doi: 10.3390/foods12224052 (PMC10670263; doi:10.3390/foods12224052)
Supplement: Supplementary file 1 [file foods-12-04052-s001.zip]

Archive with 1 entries (1 files):
- foods-2615654-supplementary.pdf
